# Supplementary material for: Circadian disruption of core body temperature in trauma patients: a single-center retrospective observational study
Source: J Intensive Care. 2020 Jan 6;8:4. doi: 10.1186/s40560-019-0425-x (PMC6945723; doi:10.1186/s40560-019-0425-x)
Supplement: Supplementary file 5 — Additional file 5. Individual circadian parameter data after periodic regression. [file 40560_2019_425_MOESM5_ESM.xls]

## Sheet: Table S
Trauma	Period	Mesor					Amplitude
		Estimate	SE	Lower 95%CI	Upper 95%CI	p	Estimate	SE	Lower 95%CI	Upper 95%CI	p
1	20.83	38.12	0.0046	38.11	38.13	<0.001	0.06	0.0063	0.04	0.07	<0.001
2	22.5	37.40	0.0083	37.38	37.42	<0.001	0.72	0.0114	0.70	0.74	<0.001
3	24	37.23	0.0075	37.22	37.25	<0.001	0.31	0.0107	0.29	0.33	<0.001
4	24	37.60	0.0033	37.59	37.60	<0.001	0.17	0.0047	0.16	0.18	<0.001
5	48	38.46	0.0092	38.45	38.48	<0.001	0.72	0.0128	0.69	0.74	<0.001
6	13.89	38.23	0.0068	38.22	38.24	<0.001	0.31	0.01	0.29	0.33	<0.001
7	24	37.94	0.0034	37.93	37.94	<0.001	0.28	0.0048	0.27	0.29	<0.001
8	48	38.02	0.0059	38.01	38.03	<0.001	0.35	0.0084	0.34	0.37	<0.001
9	41.67	37.64	0.0025	37.64	37.65	<0.001	0.62	0.0035	0.62	0.63	<0.001
10	48	37.19	0.0064	37.18	37.21	<0.001	0.35	0.009	0.33	0.37	<0.001
11	48	37.57	0.0072	37.55	37.58	<0.001	0.25	0.0102	0.23	0.27	<0.001
12	48	37.52	0.0107	37.50	37.54	<0.001	0.29	0.0152	0.26	0.32	<0.001
13	13.5	37.8	0.0111	37.77	37.82	<0.001	0.38	0.0156	0.35	0.41	<0.001
14	48	37.33	0.006	37.32	37.34	<0.001	0.58	0.0085	0.56	0.59	<0.001
15	22.5	35.97	0.0221	35.93	36.01	<0.001	0.17	0.0153	0.14	0.20	<0.001
16	36	37.36	0.0068	37.35	37.37	<0.001	0.17	0.0076	0.15	0.18	<0.001
17	22.5	37.43	0.0071	37.41	37.44	<0.001	0.38	0.0105	0.36	0.40	<0.001
18	48	36.54	0.0111	36.51	36.56	<0.001	1.18	0.0156	1.15	1.21	<0.001
19	12.15	37.58	0.0044	37.57	37.59	<0.001	0.21	0.0062	0.20	0.22	<0.001
20	20.25	37.21	0.007	37.20	37.23	<0.001	0.16	0.0096	0.14	0.18	<0.001
21	36	36.99	0.0091	36.97	37.01	<0.001	0.68	0.0133	0.65	0.71	<0.001
22	41.67	37.15	0.0121	37.12	37.17	<0.001	0.91	0.0172	0.87	0.94	<0.001
23	22.5	38.15	0.0092	38.13	38.17	<0.001	0.56	0.0135	0.54	0.59	<0.001
24	22.5	36.52	0.0044	36.51	36.52	<0.001	0.30	0.0064	0.29	0.31	<0.001
25	24	37.07	0.0047	37.06	37.08	<0.001	0.25	0.0067	0.23	0.26	<0.001
26	48.6	37.51	0.0043	37.5	37.52	<0.001	0.27	0.0061	0.25	0.28	<0.001
27	42.67	37.97	0.008	37.95	37.99	<0.001	0.92	0.0108	0.90	0.94	<0.001
28	21.6	38.73	0.0092	38.72	38.75	<0.001	0.26	0.0138	0.23	0.29	<0.001
29	48	35.89	0.0039	35.89	35.90	<0.001	0.32	0.0056	0.31	0.33	<0.001
30	37.5	37.28	0.0053	37.27	37.29	<0.001	0.20	0.0074	0.18	0.21	<0.001
31	45	37.62	0.0064	37.61	37.63	<0.001	0.52	0.009	0.50	0.54	<0.001
32	48	36.99	0.0039	36.98	37.00	<0.001	0.20	0.0056	0.19	0.21	<0.001
33	16	37.60	0.0058	37.58	37.61	<0.001	0.34	0.0081	0.32	0.35	<0.001
34	24	37.58	0.0048	37.57	37.59	<0.001	0.24	0.0067	0.23	0.25	<0.001
35	8	37.56	0.0159	37.53	37.59	<0.001	0.33	0.0223	0.28	0.37	<0.001
36	15	37.22	0.005	37.21	37.23	<0.001	0.25	0.0068	0.23	0.26	<0.001
37	16	36.96	0.0038	36.95	36.97	<0.001	0.23	0.0054	0.22	0.24	<0.001
38	41.67	38.39	0.0259	38.33	38.44	<0.001	0.48	0.0347	0.41	0.55	<0.001
39	24	37.64	0.0064	37.62	37.65	<0.001	0.65	0.009	0.64	0.67	<0.001
40	24	37.53	0.0027	37.53	37.54	<0.001	0.19	0.0039	0.18	0.19	<0.001
41	48	37.68	0.0076	37.66	37.69	<0.001	0.53	0.0109	0.51	0.55	<0.001
42	45	36.93	0.0041	36.93	36.94	<0.001	0.26	0.006	0.25	0.27	<0.001
43	45	36.66	0.0149	36.64	36.69	<0.001	0.51	0.0211	0.47	0.55	<0.001
44	16	38.29	0.011	38.27	38.31	<0.001	0.71	0.0154	0.68	0.74	<0.001
45	42.67	36.94	0.0062	36.92	36.95	<0.001	0.28	0.0095	0.26	0.29	<0.001
46	24	37.57	0.0033	37.56	37.57	<0.001	0.30	0.0047	0.29	0.31	<0.001
47	6.86	38.68	0.0061	38.67	38.69	<0.001	0.35	0.0087	0.33	0.36	<0.001
48	24	37.98	0.0053	37.97	38.00	<0.001	0.30	0.0074	0.29	0.32	<0.001
49	10.8	36.74	0.0117	36.72	36.76	<0.001	0.18	0.0163	0.14	0.21	<0.001
50	16	37.5	0.0037	37.51	37.52	<0.001	0.45	0.0102	0.43	0.47	<0.001
51	48	37.22	0.0091	37.20	37.24	<0.001	1.59	0.0129	1.56	1.61	<0.001
52	41.67	37.46	0.0044	37.45	37.47	<0.001	0.49	0.0062	0.48	0.51	<0.001
53	42.67	37.46	0.0069	37.45	37.48	<0.001	0.85	0.0098	0.83	0.87	<0.001
54	48	37.1	0.0034	37.10	37.11	<0.001	0.52	0.0047	0.51	0.53	<0.001
55	48	37.21	0.0076	37.20	37.23	<0.001	0.74	0.0109	0.72	0.76	<0.001
56	48	37.00	0.0038	36.99	37.00	<0.001	0.31	0.0054	0.30	0.32	<0.001
57	48	37.67	0.0034	37.66	37.68	<0.001	0.24	0.0048	0.23	0.25	<0.001
58	48	38.06	0.003	38.05	38.07	<0.001	0.16	0.0042	0.15	0.16	<0.001
59	16	37.37	0.0039	37.36	37.38	<0.001	0.25	0.0055	0.23	0.26	<0.001
60	24	37.58	0.0068	37.57	37.60	<0.001	0.43	0.0097	0.41	0.45	<0.001
61	16	38.33	0.006	38.32	38.34	<0.001	0.33	0.0086	0.31	0.34	<0.001
62	48	37.51	0.0047	37.50	37.52	<0.001	0.55	0.0065	0.53	0.56	<0.001
63	40	37.20	0.0031	37.19	37.21	<0.001	0.27	0.0044	0.26	0.27	<0.001
64	24.3	38.58	0.0054	38.57	38.59	<0.001	0.35	0.0076	0.34	0.37	<0.001
65	8.53	36.87	0.0187	36.83	36.91	<0.001	0.67	0.0272	0.61	0.72	<0.001
66	16	37.11	0.0052	37.10	37.12	<0.001	0.35	0.0072	0.34	0.37	<0.001
67	45	36.53	0.0038	36.53	36.54	<0.001	0.35	0.0054	0.34	0.36	<0.001
68	12	35.56	0.0026	35.55	35.56	<0.001	0.15	0.0036	0.14	0.15	<0.001
69	22.5	38.27	0.0061	38.26	38.28	<0.001	0.26	0.0084	0.24	0.28	<0.001
70	48	37.93	0.0097	37.91	37.94	<0.001	0.84	0.0135	0.81	0.86	<0.001
71	48	38.21	0.0084	38.20	38.23	<0.001	0.55	0.0118	0.53	0.58	<0.001
72	48.6	36.80	0.0104	36.78	36.82	<0.001	0.70	0.0148	0.67	0.73	<0.001
73	48.6	36.96	0.0102	36.94	36.98	<0.001	1.14	0.0144	1.11	1.17	<0.001
74	22.5	36.82	0.0029	36.81	36.82	<0.001	0.15	0.0041	0.15	0.16	<0.001
75	48	38.01	0.0071	38.00	38.02	<0.001	0.64	0.01	0.62	0.66	<0.001
76	41.67	37.24	0.0056	37.22	37.25	<0.001	0.28	0.0077	0.26	0.29	<0.001
77	12	37.41	0.0034	37.40	37.41	<0.001	0.18	0.0049	0.17	0.19	<0.001
78	48	37.58	0.0063	37.57	37.59	<0.001	0.45	0.0089	0.44	0.47	<0.001
79	48	37.33	0.0093	37.31	37.35	<0.001	0.96	0.0132	0.94	0.99	<0.001
80	15	36.97	0.0083	36.96	36.99	<0.001	0.61	0.0116	0.59	0.63	<0.001
81	48	37.16	0.0117	37.14	37.18	<0.001	0.35	0.0166	0.31	0.38	<0.001
82	20.25	37.76	0.0099	37.74	37.78	<0.001	0.21	0.014	0.18	0.24	<0.001
83	43.2	37.22	0.0069	37.21	37.23	<0.001	0.22	0.0101	0.20	0.24	<0.001
84	20.83	37.48	0.0083	37.47	37.50	<0.001	0.45	0.0122	0.43	0.48	<0.001
85	48	37.23	0.0055	37.22	37.24	<0.001	0.54	0.008	0.53	0.56	<0.001
86	48	36.82	0.0041	36.81	36.83	<0.001	0.32	0.0058	0.31	0.33	<0.001
87	42.67	37.12	0.0065	37.10	37.13	<0.001	0.72	0.0097	0.70	0.73	<0.001
88	45	36.42	0.0036	36.41	36.43	<0.001	0.25	0.0053	0.24	0.26	<0.001
89	48	37.96	0.0049	37.95	37.97	<0.001	0.55	0.007	0.54	0.56	<0.001
90	40	36.48	0.0049	36.47	36.49	<0.001	0.31	0.007	0.30	0.33	<0.001
91	22.5	37.56	0.0045	37.55	37.57	<0.001	0.31	0.0064	0.30	0.33	<0.001
92	24	37.07	0.0048	37.06	37.08	<0.001	0.22	0.0068	0.20	0.23	<0.001
93	48	36.69	0.005	36.68	36.70	<0.001	0.58	0.0072	0.56	0.59	<0.001
94	21.33	37.34	0.0118	37.31	37.36	<0.001	0.71	0.0167	0.67	0.74	<0.001
95	24	37.49	0.0124	37.46	37.51	<0.001	0.53	0.0175	0.49	0.56	<0.001
96	24	36.54	0.0159	36.51	36.58	<0.001	1.04	0.0224	0.99	1.08	<0.001
97	48	37.53	0.0055	37.52	37.54	<0.001	0.75	0.0078	0.74	0.77	<0.001
98	48	37.36	0.0022	37.35	37.36	<0.001	0.43	0.0032	0.42	0.44	<0.001
99	37.5	36.87	0.0066	36.86	36.88	<0.001	0.35	0.0092	0.33	0.37	<0.001
100	48	36.76	0.0102	36.74	36.78	<0.001	0.82	0.0145	0.80	0.85	<0.001
101	16	37.46	0.0048	37.45	37.47	<0.001	0.19	0.0066	0.18	0.20	<0.001
102	37.5	37.72	0.0126	37.70	37.75	<0.001	0.51	0.0163	0.47	0.54	<0.001
103	16	37.14	0.0091	37.12	37.16	<0.001	0.43	0.0128	0.40	0.45	<0.001
104	48	37.37	0.0044	37.36	37.38	<0.001	0.53	0.0062	0.52	0.54	<0.001
105	48	37.41	0.0073	37.40	37.42	<0.001	0.76	0.0104	0.74	0.78	<0.001
106	45	37.52	0.0036	37.51	37.53	<0.001	0.34	0.0051	0.33	0.35	<0.001
107	20	37.67	0.0122	37.65	37.70	<0.001	0.48	0.0174	0.44	0.51	<0.001
108	48	37.30	0.0084	37.28	37.31	<0.001	0.63	0.0119	0.61	0.65	<0.001
109	40.5	36.89	0.0123	36.87	36.92	<0.001	0.36	0.0183	0.33	0.40	<0.001
110	41.67	37.44	0.0056	37.43	37.45	<0.001	0.33	0.0073	0.32	0.35	<0.001
111	48	36.84	0.0053	36.83	36.85	<0.001	0.44	0.0076	0.43	0.46	<0.001
112	48	36.53	0.0043	36.52	36.54	<0.001	0.34	0.0059	0.33	0.35	<0.001
113	24	38.24	0.0031	38.24	38.25	<0.001	0.44	0.0044	0.43	0.45	<0.001
114	12.15	37.97	0.0041	37.96	37.97	<0.001	0.19	0.0057	0.18	0.20	<0.001
115	16	37.62	0.0057	37.61	37.63	<0.001	0.34	0.0081	0.32	0.35	<0.001
116	48	37.92	0.0052	37.91	37.93	<0.001	0.35	0.0073	0.33	0.36	<0.001
117	24	36.61	0.0068	36.60	36.62	<0.001	0.49	0.0095	0.47	0.51	<0.001
118	16.2	37.91	0.0058	37.90	37.92	<0.001	0.29	0.0081	0.27	0.30	<0.001
119	48	37.82	0.0038	37.81	37.82	<0.001	0.21	0.0053	0.20	0.22	<0.001
120	12	37.09	0.009	37.07	37.11	<0.001	0.52	0.0127	0.49	0.54	<0.001
121	48	37.95	0.0088	37.93	37.96	<0.001	0.53	0.0123	0.51	0.55	<0.001
122	12	38.01	0.0055	38.00	38.02	<0.001	0.29	0.0077	0.27	0.30	<0.001
123	45	37.53	0.0038	37.53	37.54	<0.001	0.33	0.0055	0.32	0.34	<0.001
124	45	37.90	0.0036	37.89	37.91	<0.001	0.28	0.0051	0.27	0.29	<0.001
125	45	37.74	0.0055	37.73	37.75	<0.001	0.27	0.0076	0.26	0.29	<0.001
126	43.2	37.23	0.0064	37.21	37.24	<0.001	0.46	0.0093	0.44	0.48	<0.001
127	24	38.23	0.0089	38.22	38.25	<0.001	0.62	0.0127	0.59	0.64	<0.001
128	24	36.59	0.0157	36.56	36.62	<0.001	0.94	0.0222	0.90	0.99	<0.001
129	11.25	37.05	0.0073	37.04	37.07	<0.001	0.29	0.0101	0.27	0.31	<0.001
130	48	36.69	0.0037	36.69	36.70	<0.001	0.34	0.0052	0.33	0.35	<0.001
131	16	37.68	0.0033	37.67	37.69	<0.001	0.13	0.0046	0.12	0.14	<0.001
132	24	36.82	0.0059	36.81	36.83	<0.001	0.54	0.0083	0.52	0.55	<0.001
133	48	37.56	0.0028	37.55	37.56	<0.001	0.44	0.0039	0.43	0.45	<0.001
134	24	37.22	0.002	37.21	37.22	<0.001	0.17	0.0029	0.16	0.17	<0.001
135	24	37.00	0.0095	36.98	37.02	<0.001	0.72	0.0134	0.69	0.74	<0.001
136	24.3	37.71	0.0027	37.70	37.71	<0.001	0.22	0.0038	0.22	0.23	<0.001
137	12	37.82	0.0041	37.81	37.83	<0.001	0.13	0.0058	0.11	0.14	<0.001
138	24	37.26	0.0014	37.26	37.27	<0.001	0.22	0.002	0.22	0.23	<0.001
139	24	37.4	0.0026	37.39	37.40	<0.001	0.28	0.0036	0.27	0.28	<0.001
140	20.83	37.59	0.0049	37.58	37.60	<0.001	0.23	0.0071	0.21	0.24	<0.001
141	24	36.69	0.0038	36.68	36.70	<0.001	0.19	0.0053	0.18	0.20	<0.001
142	48	37.38	0.0042	37.37	37.39	<0.001	0.89	0.0059	0.88	0.90	<0.001
143	20.83	38.08	0.0125	38.05	38.10	<0.001	0.34	0.0172	0.31	0.37	<0.001
144	31.25	37.50	0.006	37.49	37.51	<0.001	0.19	0.0082	0.17	0.20	<0.001
145	16	37.17	0.0027	37.17	37.18	<0.001	0.21	0.0038	0.20	0.21	<0.001
146	13.89	37.26	0.0151	37.23	37.29	<0.001	0.57	0.0206	0.53	0.61	<0.001
147	41.67	36.96	0.0094	36.94	36.97	<0.001	0.35	0.0139	0.32	0.38	<0.001
148	24	37.28	0.0063	37.26	37.29	<0.001	0.33	0.009	0.31	0.34	<0.001
149	24	38.58	0.0048	38.57	38.59	<0.001	0.41	0.0068	0.40	0.43	<0.001
150	45	37.86	0.0072	37.85	37.88	<0.001	0.25	0.0102	0.23	0.27	<0.001
151	48	37.47	0.0048	37.46	37.48	<0.001	0.30	0.0069	0.29	0.31	<0.001
152	24	37.25	0.0072	37.23	37.26	<0.001	0.54	0.0102	0.52	0.56	<0.001
153	21.33	37.81	0.0067	37.79	37.82	<0.001	0.23	0.0094	0.21	0.25	<0.001
154	48	36.79	0.0075	36.78	36.81	<0.001	0.61	0.0106	0.59	0.63	<0.001
155	45	37.33	0.0076	37.31	37.34	<0.001	0.68	0.0111	0.66	0.70	<0.001
156	40.5	38.12	0.0042	38.11	38.12	<0.001	0.36	0.0059	0.35	0.37	<0.001
157	24	37.23	0.0051	37.22	37.24	<0.001	0.29	0.0072	0.28	0.31	<0.001
158	24	37.69	0.0029	37.68	37.69	<0.001	0.20	0.0041	0.19	0.21	<0.001
159	24	38.10	0.0063	38.09	38.11	<0.001	0.40	0.0089	0.39	0.42	<0.001
160	24	37.36	0.004	37.35	37.37	<0.001	0.28	0.0057	0.27	0.29	<0.001
161	48	38.17	0.0044	38.16	38.18	<0.001	0.76	0.0062	0.75	0.77	<0.001
162	48	36.85	0.007	36.84	36.86	<0.001	0.63	0.0099	0.61	0.65	<0.001
163	24	37.72	0.0067	37.71	37.74	<0.001	0.39	0.0096	0.37	0.40	<0.001
164	48	36.91	0.0074	36.90	36.93	<0.001	0.54	0.0104	0.52	0.56	<0.001
165	22.5	38.38	0.011	38.36	38.40	<0.001	0.94	0.0146	0.91	0.96	<0.001
166	24	38.54	0.0088	38.53	38.56	<0.001	0.53	0.0125	0.51	0.56	<0.001
167	16	37.48	0.0041	37.48	37.49	<0.001	0.20	0.0058	0.19	0.21	<0.001
168	48	37.94	0.0147	37.91	37.97	<0.001	0.46	0.021	0.42	0.50	<0.001
169	24	36.65	0.0087	36.63	36.67	<0.001	0.79	0.0123	0.77	0.81	<0.001
170	24	37.18	0.0063	37.17	37.19	<0.001	0.73	0.0089	0.72	0.75	<0.001
171	48	37.19	0.0079	37.17	37.20	<0.001	0.76	0.0112	0.74	0.79	<0.001
172	16	37.69	0.0063	37.68	37.70	<0.001	0.31	0.0088	0.29	0.33	<0.001
173	48.6	37.57	0.0042	37.56	37.58	<0.001	0.54	0.0059	0.53	0.55	<0.001
174	42.67	37.66	0.0073	37.64	37.67	<0.001	0.31	0.0106	0.29	0.33	<0.001
175	24	38.25	0.0031	38.25	38.26	<0.001	0.40	0.0044	0.39	0.41	<0.001
176	12	38.05	0.0061	38.03	38.06	<0.001	0.36	0.0087	0.34	0.38	<0.001
177	6	36.91	0.0025	36.90	36.91	<0.001	0.12	0.0036	0.12	0.13	<0.001
178	48	37.15	0.0044	37.14	37.16	<0.001	0.24	0.0063	0.23	0.25	<0.001
179	48	36.47	0.0072	36.45	36.48	<0.001	0.47	0.0102	0.45	0.49	<0.001
180	24	37.84	0.0073	37.83	37.86	<0.001	0.45	0.0102	0.43	0.47	<0.001
181	48	37.93	0.0047	37.92	37.94	<0.001	0.32	0.0065	0.31	0.33	<0.001
182	48	37.99	0.0036	37.98	37.99	<0.001	0.32	0.0052	0.31	0.33	<0.001
183	12.15	38.53	0.0073	38.52	38.54	<0.001	0.25	0.0103	0.23	0.27	<0.001
184	48	37.50	0.0035	37.50	37.51	<0.001	0.38	0.0049	0.37	0.39	<0.001
185	48	36.77	0.0077	36.76	36.79	<0.001	0.48	0.0106	0.46	0.50	<0.001
186	48	37.70	0.0052	37.69	37.71	<0.001	0.33	0.0073	0.32	0.34	<0.001
187	45	38.34	0.0062	38.33	38.35	<0.001	0.33	0.0091	0.32	0.35	<0.001
188	24	36.50	0.0024	36.50	36.51	<0.001	0.08	0.0034	0.08	0.09	<0.001
189	48	37.60	0.0025	37.59	37.60	<0.001	0.30	0.0035	0.29	0.31	<0.001
190	48.6	37.16	0.0059	37.15	37.18	<0.001	0.55	0.0083	0.53	0.57	<0.001
191	9.6	37.96	0.005	37.95	37.97	<0.001	0.21	0.007	0.20	0.23	<0.001
192	48	37.26	0.0035	37.25	37.27	<0.001	0.67	0.005	0.66	0.68	<0.001
193	48	36.48	0.0033	36.47	36.49	<0.001	0.35	0.0046	0.34	0.36	<0.001
194	24	36.85	0.003	36.85	36.86	<0.001	0.24	0.0042	0.24	0.25	<0.001
195	6.86	38.28	0.0099	38.26	38.30	<0.001	0.25	0.014	0.22	0.28	<0.001
196	22.5	36.78	0.0097	36.76	36.80	<0.001	0.61	0.0137	0.58	0.63	<0.001
197	42.67	36.55	0.0108	36.53	36.58	<0.001	0.70	0.0169	0.67	0.73	<0.001
198	45	37.63	0.0056	37.62	37.64	<0.001	0.36	0.0078	0.35	0.38	<0.001
199	9.6	38.87	0.0058	38.85	38.88	<0.001	0.36	0.0082	0.34	0.38	<0.001
200	15	37.71	0.0052	37.70	37.72	<0.001	0.27	0.0074	0.26	0.29	<0.001
201	40	37.52	0.0103	37.50	37.54	<0.001	0.95	0.0125	0.92	0.97	<0.001
202	48	37.88	0.0056	37.87	37.89	<0.001	0.40	0.0079	0.39	0.42	<0.001
203	22.5	37.86	0.0061	37.84	37.87	<0.001	0.25	0.0083	0.23	0.26	<0.001
204	24	38.82	0.0046	38.81	38.83	<0.001	0.27	0.0065	0.26	0.28	<0.001
205	48	36.94	0.0062	36.93	36.95	<0.001	0.54	0.0088	0.52	0.56	<0.001
206	20.83	37.17	0.0091	37.15	37.18	<0.001	0.28	0.0135	0.25	0.31	<0.001
207	24	37.87	0.0031	37.87	37.88	<0.001	0.24	0.0044	0.23	0.25	<0.001
208	24	36.41	0.0101	36.39	36.43	<0.001	0.90	0.0144	0.87	0.93	<0.001
209	8	37.44	0.0083	37.43	37.46	<0.001	0.09	0.0121	0.06	0.11	<0.001
210	20.83	38.01	0.0044	38.00	38.02	<0.001	0.49	0.0067	0.48	0.51	<0.001
211	16	37.25	0.0072	37.23	37.26	<0.001	0.27	0.0102	0.25	0.29	<0.001
212	22.5	37.92	0.0034	37.91	37.92	<0.001	0.16	0.0049	0.15	0.17	<0.001
213	24	38.67	0.0064	38.66	38.68	<0.001	0.29	0.009	0.27	0.31	<0.001
214	36	37.56	0.0049	37.55	37.57	<0.001	0.21	0.0078	0.20	0.23	<0.001
215	24	37.93	0.0037	37.92	37.93	<0.001	0.19	0.0052	0.18	0.20	<0.001
216	22.5	36.44	0.0195	36.40	36.48	<0.001	0.78	0.0278	0.73	0.84	<0.001
217	12	37.92	0.0045	37.91	37.93	<0.001	0.20	0.0065	0.19	0.21	<0.001
218	24	37.45	0.0032	37.44	37.45	<0.001	0.28	0.0046	0.27	0.29	<0.001
219	48	38.32	0.0131	38.29	38.34	<0.001	1.58	0.0185	1.54	1.61	<0.001
220	15	36.47	0.0141	36.44	36.49	<0.001	0.52	0.0203	0.48	0.56	<0.001
221	48	36.60	0.0053	36.59	36.61	<0.001	0.27	0.0075	0.25	0.28	<0.001
222	48	38.08	0.0033	38.08	38.09	<0.001	0.80	0.0047	0.79	0.81	<0.001
223	24	37.99	0.0031	37.98	37.99	<0.001	0.29	0.0044	0.28	0.29	<0.001
224	16	38.48	0.0032	38.48	38.49	<0.001	0.13	0.0045	0.12	0.14	<0.001
225	15	37.84	0.0072	37.83	37.86	<0.001	0.13	0.0101	0.11	0.15	<0.001
226	9.6	38.08	0.0057	38.07	38.10	<0.001	0.32	0.008	0.31	0.34	<0.001
227	24	37.73	0.009	37.72	37.75	<0.001	0.51	0.0127	0.49	0.54	<0.001
228	48	37.46	0.0044	37.45	37.47	<0.001	0.81	0.0061	0.79	0.82	<0.001
229	12	36.26	0.0057	36.25	36.27	<0.001	0.28	0.0081	0.27	0.30	<0.001
230	24	37.45	0.0041	37.45	37.46	<0.001	0.22	0.0058	0.21	0.23	<0.001
231	48	37.81	0.0073	37.80	37.83	<0.001	0.62	0.0102	0.60	0.64	<0.001
232	24	37.81	0.008	37.79	37.82	<0.001	0.66	0.0113	0.64	0.68	<0.001
233	16	35.11	0.0096	35.09	35.13	<0.001	0.52	0.0135	0.50	0.55	<0.001
234	24	37.03	0.0043	37.02	37.03	<0.001	0.37	0.006	0.36	0.38	<0.001
235	24	37.96	0.0103	37.94	37.98	<0.001	0.56	0.0145	0.53	0.59	<0.001
236	48	37.44	0.0035	37.44	37.45	<0.001	0.20	0.0049	0.19	0.21	<0.001
237	24	36.99	0.0049	36.98	37.00	<0.001	0.41	0.0069	0.40	0.42	<0.001
238	48	37.38	0.015	37.35	37.41	<0.001	1.30	0.0213	1.26	1.34	<0.001
239	48	37.62	0.0067	37.60	37.63	<0.001	0.37	0.0095	0.35	0.38	<0.001
240	48	37.57	0.0027	37.57	37.58	<0.001	0.59	0.0039	0.58	0.60	<0.001
241	24	38.33	0.0044	38.32	38.34	<0.001	0.30	0.0063	0.29	0.31	<0.001
242	12	37.64	0.0041	37.63	37.65	<0.001	0.26	0.0058	0.25	0.27	<0.001
243	24	38.03	0.0062	38.02	38.04	<0.001	0.45	0.0088	0.44	0.47	<0.001
244	24	37.57	0.0069	37.56	37.59	<0.001	0.51	0.0095	0.49	0.53	<0.001
245	45	38.52	0.0111	38.50	38.54	<0.001	0.46	0.016	0.43	0.50	<0.001
246	24	36.80	0.0065	36.79	36.82	<0.001	0.48	0.0093	0.46	0.49	<0.001
247	48	37.74	0.0043	37.73	37.75	<0.001	0.68	0.0061	0.66	0.69	<0.001
248	24	37.56	0.0022	37.55	37.56	<0.001	0.17	0.0031	0.16	0.17	<0.001
